# Supplementary material for: Transcriptional Profiling Reveals Adaptive Response and Tolerance to Lactic Acid Stress in Pichia kudriavzevii
Source: Foods. 2022 Sep 6;11(18):2725. doi: 10.3390/foods11182725 (PMC9498142; doi:10.3390/foods11182725)
Supplement: Supplementary file 1 [file foods-11-02725-s001.zip]

Archive with 1 entries (1 files):
- foods-1870636-supplementary.pdf
